# Supplementary material for: ICIsc: A Deep Learning Framework for Predicting Immune Checkpoint Inhibitor Response by Integrating scRNA-Seq and Protein Language Models
Source: Bioengineering (Basel). 2026 Feb 6;13(2):187. doi: 10.3390/bioengineering13020187 (PMC12937945; doi:10.3390/bioengineering13020187)
Supplement: Supplementary file 1 [file bioengineering-13-00187-s001.zip]

Archive with 1 entries (1 files):
- bioengineering-4120741-supplementary.pdf
